# Supplementary material for: Effects of the mycorrhizal fungus Ceratobasidium sp. AR2 on growth and flavonoid accumulation in Anoectochilus roxburghii
Source: PeerJ. 2020 Jan 16;8:e8346. doi: 10.7717/peerj.8346 (PMC6970008; doi:10.7717/peerj.8346)
Supplement: Supplemental Information 5 [file peerj-08-8346-s005.xlsx]

## Sheet: Sheet1
Table S5 BLAST analysis of non-redundant unigenes against public databases
Database	Number of unigenes	Percentage (%)
NR	63136	0.4736
NT	31497	0.2362
SwissProt	46082	0.3456
Kegg	45505	0.3413
COG	25349	0.1901
GO	26447	0.1984
Overall	133321	1
