# Supplementary material for: Effects of the mycorrhizal fungus Ceratobasidium sp. AR2 on growth and flavonoid accumulation in Anoectochilus roxburghii
Source: PeerJ. 2020 Jan 16;8:e8346. doi: 10.7717/peerj.8346 (PMC6970008; doi:10.7717/peerj.8346)
Supplement: Supplemental Information 8 [file peerj-08-8346-s008.xlsx]

## Sheet: Sheet1
Table S8 The raw data of effects of mycorrhizal fungi AR2 on growth of A. roxburghii
	Fresh weight (g)	Dry weight (g)	Root number	Bud number	Height (cm)
ck	1.0064	0.096	3	1	3.35
	1.3018	0.124	3	1	4
	1.4763	0.196	3	1	3.026
	1.4717	0.123	4	1	2.942
	1.1855	0.0894	4	1	4.46
	1.2347	0.117	4	0	5.06
	1.4247	0.114	3	0	4.06
	1.2192	0.103	3	0	4.06
	1.332	0.159	3	0	4.4
	1.1341	0.154	3	0	4.5
	1.765	0.0943	5	0	3.6
	1.0986	0.145	4	0	4.66
treatment	1.8426	0.3123	6	3	5.2
	1.3376	0.2157	4	2	6.05
	1.7392	0.2834	5	3	5.23
	2.1021	0.3987	4	3	5.23
	1.7019	0.2785	5	4	5.35
	1.6313	0.2219	7	3	5.23
	1.7478	0.2763	4	4	5.2
	1.9757	0.5314	5	4	5.78
	1.7876	0.3224	5	5	5.42
	2.0837	0.2715	4	3	5.4
	2.1594	0.3218	3	3	5.854
	2.6796	0.3156	4	3	5.57
